# Supplementary material for: Oxidative Stress Markers and Heat Shock Proteins in Non-Obese Women with Polycystic Ovary Syndrome Are Not Elevated and Show No Correlation with Vitamin D
Source: Biomedicines. 2023 Jul 20;11(7):2044. doi: 10.3390/biomedicines11072044 (PMC10377564; doi:10.3390/biomedicines11072044)
Supplement: Supplementary file 1 [file biomedicines-11-02044-s001.zip]

Archive with 1 entries (1 files):
- biomedicines-2478034-supplementary.pdf
